# Supplementary material for: Engineered circular RNA-based DLL3-targeted CAR-T therapy for small cell lung cancer
Source: Exp Hematol Oncol. 2025 Mar 12;14:35. doi: 10.1186/s40164-025-00625-8 (PMC11905684; doi:10.1186/s40164-025-00625-8)
Supplement: Supplementary file 7 — Additional file 7: Table S1. The primers, and sequences included in this study. [file 40164_2025_625_MOESM7_ESM.xlsx]

## Sheet: sequences
T7 promoter	TAATACGACTCACTATAGGG
CVB3 IRES	TTAAAACAGCCTGTGGGTTGATCCCACCCACAGGCCCATTGGGCGCTAGCACTCTGGTATCACGGTACCTTTGTGCGCCTGTTTTATACCCCCTCCCCCAACTGTAACTTAGAAGTAACACACACCGATCAACAGTCAGCGTGGCACACCAGCCACGTTTTGATCAAGCACTTCTGTTACCCCGGACTGAGTATCAATAGACTGCTCACGCGGTTGAAGGAGAAAGCGTTCGTTATCCGGCCAACTACTTCGAAAAACCTAGTAACACCGTGGAAGTTGCAGAGTGTTTCGCTCAGCACTACCCCAGTGTAGATCAGGTCGATGAGTCACCGCATTCCCCACGGGCGACCGTGGCGGTGGCTGCGTTGGCGGCCTGCCCATGGGGAAACCCATGGGACG…
EGFP CDS	ATGGTGAGCAAGGGCGAGGAGCTGTTCACCGGGGTGGTGCCCATCCTGGTCGAGCTGGACGGCGACGTAAACGGCCACAAGTTCAGCGTGTCTGGCGAGGGCGAGGGCGATGCCACCTACGGCAAGCTGACCCTGAAGTTCATCTGCACCACCGGCAAGCTGCCCGTGCCCTGGCCCACCCTCGTGACCACCCTGACCTACGGCGTGCAGTGCTTCAGCCGCTACCCCGACCACATGAAGCAGCACGACTTCTTCAAGTCCGCCATGCCCGAAGGCTACGTCCAGGAGCGCACCATCTTCTTCAAGGACGACGGCAACTACAAGACCCGCGCCGAGGTGAAGTTCGAGGGCGACACCCTGGTGAACCGCATCGAGCTGAAGGGCATCGACTTCAAGGAG…
anti-DLL3 CAR CDS	ATGGGGGGACTTGAACCCTGCAGCAGGTTCCTGCTCCTGCCTCTCCTGCTGGCTGTAAGTGGTCTCCGTCCTGTCCAGGTCCAGGCCCAGAGCGATTGCAGTTGCTCTACGGTGAGCCCGGGCGTGCTGGCAGGGATCGTGATGGGAGACCTGGTGCTGACAGTGCTCATTGCCCTGGCCGTGTACTTCCTGGGCCGGCTGGTCCCTCGGGGGCGAGGGGCTGCGGAGGCAGCGACCCGGAAACAGCGTATCACTGAGACCGAGTCGCCTTATCAGGAGCTCCAGGGTCAGAGGTCGGATGTCTACAGCGACCTCAACACACAGAGGCCGTATTACAAAGATATCAAACGGGGCAGAAAGAAACTCCTGTATATATTCAAACAACCATTTATGAGACCA…
3' Weak homology arms	GGGAGACCCTCGAGGTTCTACATAAATGCCTAACGACTATCCCTTTGGGGAGTAGGGTCAAGTGACTCGAAACGATAGACAACTTGCTTTAACAAGTTGGAGATATAGTCTGCTCTGCATGGTGACATGCAGCTGGATATAATTCCGGGGTAAGATTAACGACCTTATCTGAACATAATG
3' Strong homology arms	GGGAGACCCTCGAATGGAATTGGTTCTACATAAATGCCTAACGACTATCCCTTTGGGGAGTAGGGTCAAGTGACTCGAAACGATAGACAACTTGCTTTAACAAGTTGGAGATATAGTCTGCTCTGCATGGTGACATGCAGCTGGATATAATTCCGGGGTAAGATTAACGACCTTATCTGAACATAATG
5' Weak homology arms	TAATTGAGGCCTGAGTATAAGGTGACTTATACTTGTAATCTATCTAAACGGGGAACCTCTCTAGTAGACAATCCCGTGCTAAATTGTAGGACTAATTCCATTTATCAGATTTCTAG
5' Strong homology arms	TAATTGAGGCCTGAGTATAAGGTGACTTATACTTGTAATCTATCTAAACGGGGAACCTCTCTAGTAGACAATCCCGTGCTAAATTGTAGGACTAATTCCATTTATCAGATTTCTAG
3'UTR	GGGAAATAAGAGAGAAAAGAAGAGTAAGAAGAAATATAAGAGCCACC
5'UTR	GCTGGAGCCTCGGTGGCCATGCTTCTTGCCCCTTGGGCCTCCCCCCAGCCCCTCCTCCCCTTCCTGCACCCGTACCCCCGTGGTCTTTGAATAAAGTCTGAGTGGGCGGCA
PRIMERS
RIG-I-F	TGTGGGCAATGTCATCAAAA
RIG-I-R	GAAGCACTTGCTACCTCTTGC
IP-10-F	GCCTCTCCCATCACTTCCCTAC
IP-10-R	GAAGCAGGGTCAGAACATCCAC
IFNβ-1-F	CTCTCCTGTTGTGCTTCTCC
IFNβ-1-R	GTCAAAGTTCATCCTGTCCTTG
IL-6-F	GCAATAACCACCCCTGACCC
IL-6-R	AAGCTGCGCAGAATGAGATG
OASL-F	AGGGTACAGATGGGACATCG
OASL-R	AAGGGTTCACGATGAGGTTG
GADPH-F	CGCTCTCTGCTCCTCCTGTTC
GADPH-R	ATCCGTTGACTCCGACCTTCAC
Splicing junction-F	AACGGCTATTATGCGTTACCG
Splicing junction-R	TTCGGCTATTGCGTTTCCG
circRNAEGFP CDS-F	GACTTCTTCAAGTCCGCCATG
circRNAEGFP CDS-R	GTGGCTGTTGTAGTTGTACTCCA
IL-2-F	ACTCACCAGGATGCTCACATT
IL-2-R	GTTTCAGATCCCTTTAGTTCCAGA
IFN-γ-F	GTGGAGACCATCAAGGAAGACA
IFN-γ-R	GCGACAGTTCAGCCATCACT
TNF-α-F	TCCTCTCTGCCATCAAGAGC
TNF-α-R	ATCCCAAAGTAGACCTGCCC
